# Supplementary material for: Highly Strong and Damage-Resistant Natural Rubber Membrane via Self-Assembly and Construction of Double Network
Source: Membranes (Basel). 2022 Sep 26;12(10):933. doi: 10.3390/membranes12100933 (PMC9611818; doi:10.3390/membranes12100933)
Supplement: Supplementary file 1 [file membranes-12-00933-s001.zip]

Archive with 1 entries (1 files):
- membranes-1900984-supplementary.pdf
